# Supplementary material for: High‐Throughput 3D Glioblastoma Model in Glycosaminoglycan Hydrogels for Personalized Therapeutic Screening
Source: Macromol Biosci. 2026 Jan 14;26(1):e00394. doi: 10.1002/mabi.202500394 (PMC12805317; doi:10.1002/mabi.202500394)
Supplement: Supplementary file 6 — Supporting Information: mabi70129‐sup‐0006‐Table S1.xlsx. [file MABI-26-e00394-s006.xlsx]

## Sheet: Exp1_LN229 GBMs_Carmustine
			Total filament volume (µm3)
	0.00% EtOH	0.728μM Carm.	0.00% EtOH	3.64μM Carm.	0.02% EtOH	18.2μM Carm.	0.10% EtOH	91μM Carm.	0.48% EtOH	455μM Carm.
	11700000	14600000	11400000	11000000	11800000	12000000	10300000	12000000	13400000	8740000
	11400000	13300000	11900000	11600000	13000000	13700000	14000000	11900000	12600000	9520000
	11600000	12200000	12200000	12100000	10100000	12700000	11700000	12400000	13200000	9260000
	12300000	13600000	13100000	12500000	13100000	13900000	12900000	11800000	13700000	9050000
	9570000	11600000	12400000	11900000	12700000	11000000	11400000	11100000	10700000	7570000
	9890000	10900000	13300000	11800000	11600000	14400000	11500000	13100000	11500000	9150000
	11700000	11900000	12000000	10600000	12400000	12400000	11900000	12000000	12100000	8360000
	11400000	13400000	12400000	11400000	12500000	12000000	12500000	12800000	14600000	7180000
	9920000	12200000	11400000	11500000	11700000	11500000	13200000	11000000	12400000	6170000
	11800000	12900000	10200000	11100000	10600000	11200000	13100000	8050000	11600000	8020000
	11600000	11300000	10500000	13800000	13000000	11500000	8860000	11100000	11400000	6780000
	14100000	11300000	11500000	12500000	10700000	10100000	11200000	11900000	13100000	8100000
	Normalized filament volume
	Control	0.728μM Carm.	3.64μM Carm.	18.2μM Carm.	91μM Carm.	455μM Carm.
	1	1.24786	0.964912	1.01695	1.16505	0.652239
	1	1.16667	0.97479	1.05385	0.85	0.755556
	1	1.05172	0.991803	1.25743	1.05983	0.701515
	1	1.10569	0.954198	1.06107	0.914729	0.660584
	1	1.21212	0.959677	0.866142	0.973684	0.707477
	1	1.10212	0.887218	1.24138	1.13913	0.795652
	1	1.01709	0.883333	1	1.0084	0.690909
	1	1.17544	0.919355	0.96	1.024	0.491781
	1	1.22984	1.00877	0.982906	0.833333	0.497581
	1	1.09322	1.08824	1.0566	0.614504	0.691379
	1	0.974138	1.31429	0.884615	1.25282	0.594737

## Sheet: Exp2_LN229 GBMs_Carmustine
					Total filament volume (µm3)
			0.00% EtOH	0.728μM Carm.	0.00% EtOH	3.64μM Carm.	0.02% EtOH	18.2μM Carm.	0.10% EtOH	91μM Carm.	0.48% EtOH	455μM Carm.
			13800000	13100000	13700000	13100000	15900000	15000000	13200000	13200000	13600000	10600000
			13400000	14800000	15400000	14800000	14000000	16700000	15100000	12100000	12800000	9530000
			16900000	10300000	13900000	12800000	15300000	13500000	12600000	11900000	13500000	11300000
			16200000	15900000	16900000	15400000	15600000	18100000	14400000	13200000	12500000	12500000
			14200000	14200000	14200000	14400000	15200000	12800000	12800000	13400000	13100000	9400000
			13800000	16000000	17000000	14000000	15000000	14700000	16400000	13300000	13500000	9940000
			12600000	14300000	16100000	15600000	18900000	15000000	15000000	16400000	12400000	9800000
			16100000	15800000	15000000	17000000	14900000	16800000	16500000	17100000	15900000	11500000
			13300000	14100000	15600000	15100000	14400000	16100000	16200000	15800000	14000000	11300000
			15900000	18300000	16000000	16600000	15300000	16500000	16500000	16300000	14800000	10700000
			14100000	14100000	12700000	12200000	14800000	13600000	12800000	14600000	13900000	9650000
			14700000	15200000	16400000	14300000	14400000	16600000	13700000	15400000	16700000	10200000
			Normalized filament volume
			Control	0.728μM Carm.	3.64μM Carm.	18.2μM Carm.	91μM Carm.	455μM Carm.
			1	0.949275	0.956204	0.943396	1	0.779412
			1	1.10448	0.961039	1.19286	0.801325	0.744531
			1	0.609467	0.920863	0.882353	0.944444	0.837037
			1	0.981481	0.911243	1.16026	0.916667	1
			1	1	1.01408	0.842105	1.04688	0.717557
			1	1.15942	0.823529	0.98	0.810976	0.736296
			1	1.13492	0.968944	0.793651	1.09333	0.790323
			1	0.981366	1.13333	1.12752	1.03636	0.72327
			1	1.06015	0.967949	1.11806	0.975309	0.807143
			1	1.15094	1.0375	1.07843	0.987879	0.722973
			1	1	0.96063	0.918919	1.14062	0.694245
			1	1.03401	0.871951	1.15278	1.12409	0.610778

## Sheet: Exp3_LN229 GBMs_Carmustine
					Total filament volume (µm3)
			0.00% EtOH	0.728μM Carm.	0.00% EtOH	3.64μM Carm.	0.02% EtOH	18.2μM Carm.	0.10% EtOH	91μM Carm.	0.48% EtOH	455μM Carm.
			14300000	14100000	12700000	14400000	16800000	15400000	14700000	11600000	15100000	10200000
			14400000	16900000	12700000	13300000	14200000	14600000	17200000	13300000	16900000	11100000
			14400000	15000000	13800000	16500000	14500000	13500000	15600000	12300000	15000000	10000000
			15200000	15300000	16200000	14600000	15500000	14600000	14800000	12500000	14800000	10600000
			15300000	14500000	14000000	14600000	13900000	12500000	14500000	15000000	14100000	9190000
			13400000	17400000	15400000	14200000	13100000	14900000	16600000	13300000	14900000	11300000
			13000000	14800000	15200000	13800000	15100000	14300000	15000000	14500000	14200000	11000000
			12900000	14000000	13000000	14300000	14700000	16700000	12900000	14700000	13500000	10800000
			13300000	12400000	14500000	14500000	12500000	14100000	17000000	14700000	14300000	10100000
			14100000	15200000	16100000	15800000	16700000	15500000	13300000	12500000	16000000	10300000
			14300000	13600000	13800000	14400000	13700000	14300000	12500000	13400000	15300000	11700000
			15100000	12000000	15100000	14200000	14600000	16300000	13600000	14700000	13800000	9610000
			Normalized filament volume
			Control	0.728μM Carm.	3.64μM Carm.	18.2μM Carm.	91μM Carm.	455μM Carm.
			1	0.986014	1.13386	0.916667	0.789116	0.675497
			1	1.17361	1.04724	1.02817	0.773256	0.656805
			1	1.04167	1.19565	0.931034	0.788462	0.666667
			1	1.00658	0.901235	0.941935	0.844595	0.716216
			1	0.947712	1.04286	0.899281	1.03448	0.651773
			1	1.29851	0.922078	1.1374	0.801205	0.758389
			1	1.13846	0.907895	0.94702	0.966667	0.774648
			1	1.08527	1.1	1.13605	1.13953	0.8
			1	0.932331	1	1.128	0.864706	0.706294
			1	1.07801	0.981366	0.928144	0.93985	0.64375
			1	0.951049	1.04348	1.0438	1.072	0.764706
			1	0.794702	0.940397	1.11644	1.08088	0.696377

## Sheet: Exp1_LN229 GBMs_FU+ U+ Carm.
			Total filament volume (µm3)
	0.02% Media + 0.00% EtoH	1μM FU/U + 0.728μM Carm.	0.12% Media + 0.00% EtoH	5μM FU/U + 3.64μM Carm.	0.58% Media + 0.02% EtOH	25μM FU/U + 18.2μM Carm.	2.92% Media + 0.10% EtOH	125μM FU/U + 91μM Carm.	14.62% Media + 0.48% EtOH	625μM FU/U + 455μM Carm.
	523000000000	354000000000	713000000000	347000000000	626000000000	262000000000	886000000000	144000000000	649000000000	266000000000
	546000000000	378000000000	742000000000	366000000000	640000000000	383000000000	663000000000	78900000000	561000000000	62800000000
	706000000000	294000000000	450000000000	361000000000	586000000000	302000000000	596000000000	256000000000	547000000000	286000000000
	632000000000	443000000000	596000000000	380000000000	587000000000	353000000000	703000000000	314000000000	492000000000	294000000000
	641000000000	359000000000	644000000000	327000000000	500000000000	295000000000	539000000000	316000000000	695000000000	195000000000
	658000000000	399000000000	542000000000	387000000000	506000000000	419000000000	604000000000	313000000000	742000000000	213000000000
	589000000000	297000000000	602000000000	404000000000	635000000000	390000000000	275000000000	132000000000	137000000000	302000000000
	556000000000	310000000000	97800000000	391000000000	392000000000	261000000000	689000000000	70400000000	411000000000	91000000000
	500000000000	354000000000	592000000000	344000000000	581000000000	398000000000	645000000000	336000000000	477000000000	318000000000
	466000000000	331000000000	472000000000	307000000000	407000000000	288000000000	630000000000	356000000000	425000000000	90500000000
	562000000000	365000000000	562000000000	327000000000	418000000000	249000000000	703000000000	325000000000	682000000000	263000000000
	632000000000	391000000000	624000000000	392000000000	499000000000	268000000000	121000000000	319000000000	507000000000	273000000000
	Normalized filament volume
	Control	1μM FU/U + 0.728μM Carm.	5μM FU/U + 3.64μM Carm.	25μM FU/U + 18.2μM Carm.	125μM FU/U + 91μM Carm.	625μM FU/U + 455μM Carm.
	1	0.676864	0.486676	0.41853	0.162528	0.409861
	1	0.692308	0.493261	0.598437	0.119005	0.111943
	1	0.416431	0.802222	0.515358	0.42953	0.522852
	1	0.700949	0.637584	0.601363	0.446657	0.597561
	1	0.560062	0.507764	0.59	0.586271	0.280576
	1	0.606383	0.714022	0.828063	0.518212	0.287062
	1	0.504244	0.671096	0.614173	0.48	2.20438
	1	0.557554	3.99796	0.665816	0.102177	0.221411
	1	0.708	0.581081	0.685026	0.52093	0.666667
	1	0.7103	0.650424	0.707617	0.565079	0.212941
	1	0.649466	0.581851	0.595694	0.462304	0.38563
	1	0.618671	0.628205	0.537074	2.63636	0.538462

## Sheet: Exp1_LN229 GBMs_FU&U
			Total filament volume (µm3)
	0.02% Media	1μM FU/U	0.12% Media	5μM FU/U	0.58% Media	25μM FU/U	2.92% Media	125μM FU/U	14.62% Media	625μM FU/U
	13800000	8420000	13500000	9360000	13800000	9410000	12200000	7200000	14200000	7620000
	12200000	9670000	13000000	8470000	15200000	8610000	12700000	8560000	14700000	7170000
	15200000	10000000	14600000	8610000	14600000	7930000	14100000	7450000	14800000	6580000
	16500000	9920000	16700000	9110000	15600000	9170000	16900000	9360000	16900000	6390000
	11800000	8720000	12500000	7810000	13000000	8680000	16200000	7460000	11700000	5880000
	15000000	11100000	14700000	9220000	14900000	8480000	16200000	6770000	14400000	6450000
	12300000	8390000	15800000	8550000	17500000	7450000	16100000	7680000	12900000	5850000
	15000000	9920000	16700000	8420000	15200000	9410000	16800000	7560000	15000000	6190000
	13500000	9180000	14200000	9170000	14100000	7730000	16000000	8160000	14500000	5650000
	16300000	10400000	14900000	7980000	15700000	8880000	13300000	7470000	17300000	6010000
	14900000	8500000	15300000	7020000	14700000	8120000	13300000	7710000	12500000	4050000
	11600000	9490000	14300000	8350000	13900000	6200000	16300000	7090000	17500000	4490000
	Normalized filament volume
	Control	1μM FU/U	5μM FU/U	25μM FU/U	125μM FU/U	625μM FU/U
	1	0.610145	0.693333	0.681884	0.590164	0.53662
	1	0.792623	0.651538	0.566447	0.674016	0.487755
	1	0.657895	0.589726	0.543151	0.528369	0.444595
	1	0.601212	0.545509	0.587821	0.553846	0.378107
	1	0.738983	0.6248	0.667692	0.460494	0.502564
	1	0.74	0.627211	0.569128	0.417901	0.447917
	1	0.682114	0.541139	0.425714	0.477019	0.453488
	1	0.661333	0.504192	0.619079	0.45	0.412667
	1	0.68	0.645775	0.548227	0.51	0.389655
	1	0.638037	0.53557	0.565605	0.561654	0.347399
	1	0.57047	0.458824	0.552381	0.579699	0.324
	1	0.818103	0.583916	0.446043	0.434969	0.256571

## Sheet: Exp2_LN229 GBMs_FU&U
				Total filament volume (µm3)
		0.02% Media	1μM FU/U	0.12% Media	5μM FU/U	0.58% Media	25μM FU/U	2.92% Media	125μM FU/U	14.62% Media	625μM FU/U
		12400000	9380000	11700000	8150000	11000000	7880000	11800000	6920000	11900000	6280000
		11300000	7750000	10400000	8240000	10900000	8600000	12600000	7010000	12400000	6650000
		12300000	7290000	10200000	7590000	12700000	7160000	12700000	7150000	12100000	6650000
		11800000	9110000	12100000	9300000	13100000	9440000	12800000	8920000	11600000	5780000
		12300000	8040000	11100000	7230000	12200000	7640000	11200000	1420000	12100000	7160000
		13000000	9140000	12300000	8110000	13200000	9040000	13800000	4070000	11900000	6700000
		11400000	8220000	13100000	7080000	12800000	7610000	12300000	7170000	12900000	6080000
		12300000	8160000	12400000	8390000	13800000	8240000	13000000	7610000	10500000	6320000
		14400000	9190000	10900000	8550000	13000000	7920000	12400000	7080000	11600000	6370000
		13000000	8830000	14600000	7690000	14200000	8380000	13500000	8360000	13500000	5990000
		10700000	7860000	10200000	8640000	11700000	8190000	11900000	7160000	11100000	6560000
		11400000	8800000	12700000	6950000	12500000	8170000	13100000	6940000	11600000	6400000
		Normalized filament volume
		Control	1μM FU/U	5μM FU/U	25μM FU/U	125μM FU/U	625μM FU/U
		1	0.756452	0.696581	0.716364	0.586441	0.527731
		1	0.685841	0.792308	0.788991	0.556349	0.53629
		1	0.592683	0.744118	0.56378	0.562992	0.549587
		1	0.772034	0.768595	0.720611	0.696875	0.498276
		1	0.653659	0.651351	0.62623	0.126786	0.591736
		1	0.703077	0.65935	0.684848	0.294928	0.563025
		1	0.721053	0.540458	0.594531	0.582927	0.471318
		1	0.663415	0.676613	0.597101	0.585385	0.601905
		1	0.638194	0.784404	0.609231	0.570968	0.549138
		1	0.679231	0.526712	0.590141	0.619259	0.443704
		1	0.734579	0.847059	0.7	0.601681	0.590991
		1	0.77193	0.547244	0.6536	0.529771	0.551724

## Sheet: Exp3_LN229 GBMs_FU&U
				Total filament volume (µm3)
		0.02% Media	1μM FU/U	0.12% Media	5μM FU/U	0.58% Media	25μM FU/U	2.92% Media	125μM FU/U	14.62% Media	625μM FU/U
		12800000	8680000	11500000	6740000	11100000	5910000	11800000	6350000	11600000	5800000
		11100000	9930000	232000000	7620000	9320000	6200000	12700000	5870000	12700000	5310000
		11000000	7160000	8800000	6250000	10400000	7030000	10300000	6880000	11200000	5320000
		10700000	9100000	10100000	7660000	11200000	7040000	9880000	7020000	10700000	4600000
		10600000	7990000	10200000	6200000	10200000	5350000	11600000	6060000	9040000	6270000
		11000000	7480000	10500000	7920000	9510000	6210000	10400000	6480000	12800000	6250000
		12000000	10300000	13000000	8610000	11600000	8400000	13000000	7160000	12200000	6430000
		16200000	10500000	12900000	8860000	14600000	8890000	13500000	8250000	14300000	7600000
		12300000	9100000	13400000	8640000	11800000	7460000	12800000	8110000	12100000	5880000
		15300000	8700000	15400000	8490000	13200000	8910000	14200000	7910000	14600000	6750000
		14200000	7950000	12000000	7430000	13600000	7600000	12100000	8250000	13500000	5580000
		12200000	9420000	11700000	8640000	14700000	8860000	12500000	7420000	14400000	6460000
		Normalized filament volume
		Control	1μM FU/U	5μM FU/U	25μM FU/U	125μM FU/U	625μM FU/U
		1	0.678125	0.586087	0.532432	0.538136	0.5
		1	0.894595	0.0328448	0.665236	0.462205	0.41811
		1	0.650909	0.710227	0.675962	0.667961	0.475
		1	0.850467	0.758416	0.628571	0.710526	0.429907
		1	0.753774	0.607843	0.52451	0.522414	0.693584
		1	0.68	0.754286	0.652997	0.623077	0.488281
		1	0.858333	0.662308	0.724138	0.550769	0.527049
		1	0.648148	0.686822	0.608904	0.611111	0.531469
		1	0.739837	0.644776	0.632203	0.633594	0.48595
		1	0.568627	0.551299	0.675	0.557042	0.462329
		1	0.559859	0.619167	0.558824	0.681818	0.413333
		1	0.772131	0.738462	0.602721	0.5936	0.448611

## Sheet: RK_Exp1_LN229_GBM_TMZ + Car 
			Total filament volume (µm3)
	0% DMSO + 0% EtOH	4μM TMZ + 0.728μM Carm.	0.02% DMSO + 0% EtOH	20μM TMZ +3.64μM Carm.	0.11% DMSO + 0.02% EtOH	100μM TMZ + 18.2μM Carm.	0.54% DMSO + 0.10% EtOH	500μM TMZ + 91μM Carm.	2.70% DMSO + 0.48% EtOH	2500μM TMZ + 455μM Carm.
	12800000	14600000	12700000	11700000	12700000	12500000	15500000	3570000	5180000	580000
	13000000	14100000	14900000	12200000	14000000	13000000	14800000	3770000	6640000	724000
	13400000	12400000	12100000	11800000	12400000	10900000	11400000	3620000	6360000	880000
	13100000	11700000	13400000	13000000	13800000	13600000	11700000	3860000	6380000	675000
	12800000	12600000	12500000	12200000	13600000	10800000	12600000	3120000	7110000	1170000
	12200000	11800000	13700000	12500000	14800000	11200000	13400000	3110000	7770000	1950000
	12200000	13800000	12500000	13200000	15000000	11300000	12100000	2590000	7690000	1250000
	13100000	12200000	13500000	13900000	14900000	13500000	11200000	4450000	8050000	1700000
	12700000	12500000	13100000	14400000	13400000	12200000	11800000	3580000	6080000	1200000
	12900000	14700000	15400000	13000000	14000000	11300000	11500000	3770000	7820000	2030000
	12000000	12200000	12800000	11900000	13800000	7330000	10400000	3970000	7080000	1560000
	12700000	11800000	15000000	12100000	12400000	11700000	11800000	4230000	6930000	1120000
	Normalized filament volume
	Control	4μM TMZ + 0.728μM Carm.	20μM TMZ +3.64μM Carm.	100μM TMZ + 18.2μM Carm.	500μM TMZ + 91μM Carm.	2500μM TMZ + 455μM Carm.
	1	1.14062	0.92126	0.984252	0.230323	0.111969
	1	1.08462	0.818792	0.928571	0.25473	0.109036
	1	0.925373	0.975207	0.879032	0.317544	0.138365
	1	0.89313	0.970149	0.985507	0.329915	0.105799
	1	0.984375	0.976	0.794118	0.247619	0.164557
	1	0.967213	0.912409	0.756757	0.23209	0.250965
	1	1.13115	1.056	0.753333	0.21405	0.162549
	1	0.931298	1.02963	0.90604	0.397321	0.21118
	1	0.984252	1.09924	0.910448	0.30339	0.197368
	1	1.13953	0.844156	0.807143	0.327826	0.259591
	1	1.01667	0.929688	0.531159	0.381731	0.220339
	1	0.929134	0.806667	0.943548	0.358475	0.161616

## Sheet: RK_Exp2_LN229_GBM_TMZ + Car 
			Total filament volume (µm3)
	0% DMSO + 0% EtOH	4μM TMZ + 0.728μM Carm.	0.02% DMSO + 0% EtOH	20μM TMZ +3.64μM Carm.	0.11% DMSO + 0.02% EtOH	100μM TMZ + 18.2μM Carm.	0.54% DMSO + 0.10% EtOH	500μM TMZ + 91μM Carm.	2.70% DMSO + 0.48% EtOH	2500μM TMZ + 455μM Carm.
	11900000	14100000	12700000	14100000	14000000	11600000	14200000	4420000	8700000	1580000
	13600000	13600000	13100000	14300000	13800000	13600000	14600000	4210000	9820000	1790000
	12500000	12800000	14400000	12500000	13800000	12100000	13700000	3960000	7640000	1700000
	13600000	15400000	12800000	12400000	14100000	13600000	14000000	3740000	8860000	1580000
	15200000	13100000	13800000	13800000	14700000	10500000	11200000	4050000	10900000	1380000
	14600000	12300000	13400000	12900000	15800000	13700000	13600000	4130000	9780000	1590000
	14700000	12700000	14300000	14500000	15400000	12400000	14200000	4270000	7970000	417000
	14700000	16000000	13900000	13800000	15500000	14200000	14900000	3760000	9050000	581000
	12200000	15200000	14400000	14600000	14400000	14400000	13000000	4190000	9130000	1010000
	14200000	14000000	14800000	12900000	14600000	13700000	14900000	4350000	9600000	600000
	13000000	12900000	13900000	13900000	13000000	11700000	16200000	3270000	8310000	1190000
	13900000	14800000	15300000	13800000	12600000	11100000	16600000	3810000	8900000	1140000
	Normalized filament volume
	Control	4μM TMZ + 0.728μM Carm.	20μM TMZ +3.64μM Carm.	100μM TMZ + 18.2μM Carm.	500μM TMZ + 91μM Carm.	2500μM TMZ + 455μM Carm.
	1	1.18487	1.11024	0.828571	0.311268	0.181609
	1	1	1.0916	0.985507	0.288356	0.182281
	1	1.024	0.868056	0.876812	0.289051	0.222513
	1	1.13235	0.96875	0.964539	0.267143	0.17833
	1	0.861842	1	0.714286	0.361607	0.126606
	1	0.842466	0.962687	0.867089	0.303676	0.162577
	1	0.863946	1.01399	0.805195	0.300704	0.0523212
	1	1.08844	0.992806	0.916129	0.252349	0.0641989
	1	1.2459	1.01389	1	0.322308	0.110624
	1	0.985915	0.871622	0.938356	0.291946	0.0625
	1	0.992308	1	0.9	0.201852	0.143201
	1	1.06475	0.901961	0.880952	0.229518	0.12809

## Sheet: RK_Exp3_LN229_GBM_TMZ + Carm.
			Total filament volume (µm3)
	0% DMSO + 0% EtOH	4μM TMZ + 0.728μM Carm.	0.02% DMSO + 0% EtOH	20μM TMZ +3.64μM Carm.	0.11% DMSO + 0.02% EtOH	100μM TMZ + 18.2μM Carm.	0.54% DMSO + 0.10% EtOH	500μM TMZ + 91μM Carm.	2.70% DMSO + 0.48% EtOH	2500μM TMZ + 455μM Carm.
	13800000	13300000	13800000	14500000	15000000	10400000	14300000	3010000	6790000	2260000
	15600000	13100000	16300000	13800000	14300000	11800000	15400000	2800000	5400000	3160000
	13200000	12700000	14000000	13600000	12800000	12300000	14700000	2840000	7560000	2070000
	13800000	12900000	14700000	13200000	12300000	12100000	13700000	3080000	6670000	3200000
	11000000	11900000	12700000	13400000	13500000	11600000	12500000	3190000	7630000	2330000
	14500000	13100000	11900000	13100000	14100000	11500000	15100000	2830000	6770000	3580000
	14800000	11100000	12300000	11800000	15800000	12400000	12100000	3880000	5870000	796000
	14200000	13600000	13600000	10900000	15000000	11700000	13200000	4050000	5960000	1650000
	14800000	12500000	11900000	10800000	12500000	11600000	12500000	3380000	5990000	1490000
	15000000	13700000	14300000	11800000	15100000	10900000	15900000	4310000	6550000	2310000
	12800000	11100000	13600000	13700000	13800000	9510000	15000000	4000000	7200000	1980000
	12900000	12000000	16100000	11100000	13600000	10900000	13800000	4540000	6660000	2610000
	Normalized filament volume
	Control	4μM TMZ + 0.728μM Carm.	20μM TMZ +3.64μM Carm.	100μM TMZ + 18.2μM Carm.	500μM TMZ + 91μM Carm.	2500μM TMZ + 455μM Carm.
	1	0.963768	1.05072	0.693333	0.21049	0.332842
	1	0.839744	0.846626	0.825175	0.181818	0.585185
	1	0.962121	0.971429	0.960938	0.193197	0.27381
	1	0.934783	0.897959	0.98374	0.224818	0.47976
	1	1.08182	1.05512	0.859259	0.2552	0.305374
	1	0.903448	1.10084	0.815603	0.187417	0.528804
	1	0.75	0.95935	0.78481	0.320661	0.135605
	1	0.957746	0.801471	0.78	0.306818	0.276846
	1	0.844595	0.907563	0.928	0.2704	0.248748
	1	0.913333	0.825175	0.721854	0.271069	0.352672
	1	0.867188	1.00735	0.68913	0.266667	0.275
	1	0.930233	0.689441	0.801471	0.328986	0.391892

[truncated: 20 more sheets: Exp1_LN229 GBMs_TMZ, Exp2_LN229 GBMs_TMZ, Exp3_LN229 GBMs_TMZ, Exp1_NU01520 GBMs_Carmustine, Exp2_NU01520 GBMs_Carmustine, Exp3_NU01520 GBMs_Carmustine, Exp1_NU01520 GBMs_FU +U + Carm., Exp1_NU01520 GBMs_FU&U, Exp2_NU01520 GBMs_FU&U, Exp3_NU01520 GBMs_FU&U, Exp4_NU01520 GBMs_FU&U, Exp1_NU01520 GBMs_TMZ+F and U , Exp2_NU01520 GBMs_TMZ+F and U , Exp3_NU01520 GBMs_TMZ+F and U , Exp1_NU01520 GBMs_TMZ, Exp2_NU01520 GBMs_TMZ, Exp3_NU01520 GBMs_TMZ, Exp4_NU01520 GBMs_TMZ, Exp5_NU01520 GBMs_TMZ, RK_Exp1_NU01520_GBM_TMZ + Carm.]
